# Supplementary material for: Moisture-driven, self-powered noncontact sensing interfaces via turbulence-tailored hygroelectronic effect
Source: Sci Adv. 2026 Apr 17;12(16):eaee7050. doi: 10.1126/sciadv.aee7050 (PMC13089349; doi:10.1126/sciadv.aee7050)
Supplement: Supplementary file 2 — Movies S1 to S3 [file sciadv.aee7050_movies_s1_to_s3.zip]

Archive with 3 entries (3 files):
- aee7050_movie_s1.mp4
- aee7050_movie_s2.mp4
- aee7050_movie_s3.mp4
